# Supplementary material for: Intestinal parasitic infections and associated factors among people living with HIV/AIDS in Ethiopia: A systematic review and meta-analysis
Source: PLoS One. 2020 Dec 31;15(12):e0244887. doi: 10.1371/journal.pone.0244887 (PMC7775096; doi:10.1371/journal.pone.0244887)
Supplement: S1 File — (XLSX) [file pone.0244887.s002.xlsx]

## Sheet: IP-HIV Excel-Final
No	Author	Publication year	pub Year_cat	Region	Region_cat	study area	study design	sample size	Ssize_cat	pop_outcome	p	se of p	male p	se male	female p	se female	On ART	se On ART	Pre ART	se Pre ART	Pre ART IP	se Pre ART IP	On ART IP	se on ART IP	mean age	se mean age	A. lumbricoides	p	Sep	E.histolytica	p	sep	G. lamblia	p	sep	Taenia spp.	p	sep	Isospora	p	sep	Cryptosporidium	p	sep	H. nana	p	sep	Strongloidiasis	p
1	Adamu etal	2009	2000-2015	Oromia,Dire dawa, Afar	Oromia	Dire dawa, Adama, Afar	cross-sectional	200	<300	96	48	3.5327	55	3.51781	45	3.51781	60	3.4641	40	3.4641	62.5	3.42327	38.3	3.43738	41.5	3.48407	5	2.5	1.10397	26	13	2.37802	32	16	2.5923				10	5	1.5411	16	8	1.91833	4	2	0.989949
2	Alemu etal	2018	2016-2020	SNNP	SNNP	Aribaminch	cross-sectional	220	<300	62	28.18	3.03307	41.36	3.32029	58.64	3.32029	99.9	0.213094					28.18	3.03307			4	1.81	0.898797	8	3.62	1.25932	4	1.81	0.898797	3	1.36	0.780881	3	1.36	0.780881	19	8.83	1.91291
3	Alemu etal	2011	2000-2015	Amhara	Amhara	Bahirdar	cross-sectional	188	<300	151	80.3	2.90076	53.2	3.63915	46.7	3.63867									26	3.19907	4	2.1	1.04574	8	4.3	1.47949	2	1.1	0.760704				29	15.4	2.63249	82	43.6	3.61663				3	1.6
4	Gedle etal	2017	2016-2020	SNNP	SNNP	Butajira	cross-sectional	323	>300	116	35.9	2.66916	36.8	2.68337	63.2	2.68337	99.9	0.175866					35.9	2.66916	39	2.71391	10	3.7	1.0503	38	11.7	1.78843	19	5.4	1.2576	24	7.4	1.45653	9	2.8	0.917933	19	5.5	1.26852	5	1.5	0.676336	5	1.5
5	Missaye etal	2013	2000-2015	Amhara	Amhara	Dessie	cross-sectional	272	<300	77	28.3	2.73129	41.2	2.98437	58.8	2.98437	50	3.0317	50	3.0317	39	2.95742	17.6	2.30906			7	2.57	0.959464	43	15.8	2.21157	20	7.35	1.58227	4	1.47	0.729724	1	0.36	0.363148	2	0.73	0.516162	2	0.73	0.516162	2	0.73
6	Kiros etal	2015	2000-2015	Amhara	Amhara	Bahirdar	cross-sectional	399	>300	122	30.6	2.30703	39.6	2.44838	60.4	2.44838	50.1	2.50313	49.9	2.50313	35.7	2.39857	25.5	2.18204						77	19.3	1.97574	17	4.3	1.01556				5	1.3	0.567079	23	5.8	1.17018
7	Eshetu etal	2017	2016-2020	Amhara	Amhara	Gonder	cross-sectional	223	<300	65	29.1	3.04171	44.4	3.32718	55.6	3.32718	89.7	2.03546	10.3	2.03546	39.1	3.26772	28	3.00672	31	3.09708	15	6.7	1.67427	19	8.5	1.86753										7	3.1	1.16062	2	0.9	0.63242	8	3.6
8	Teklemariam etal	2013	2000-2015	Harer	Tigray and Harar	Harer	cross-sectional	371	>300	125	33.7	2.45406	30	2.37915	70	2.37915	69.8	2.38366	30.2	2.38366	45.5	2.58534	28.6	2.34609	33.6	2.45226	3	0.8	0.462502	50	13.5	1.77414	30	8.1	1.41649	3	0.8	0.462502	5	1.3	0.588089	8	2.2	0.761542	5	1.3	0.588089	15	4
9	Shimelis etal	2016	2016-2020	SNNP	SNNP	Hawassa	cross-sectional	491	>300	176	35.8	2.16356	39.3	2.20419	60.7	2.20419	55.8	2.24124	44.2	2.24124	15.2	1.62024	11.7	1.45055	33.1	2.12367	22	4.5	0.93555	50	10.2	1.36583	39	7.9	1.21731	8	1.6	0.566261	11	2.2	0.661973	65	13.2	1.52759	1	0.2	0.201623	22	4.5
10	Fekadu etal	2013	2000-2015	SNNP	SNNP	Hawassa	cross-sectional	343	>300	164	47.8	2.69713	32.94	2.53774	67.06	2.53774											23	6.7	1.34999	24	7	1.37766	14	4.1	1.07067	14	4.1	1.07067	2	0.6	0.416986	10	2.9	0.90607				36	10.5
11	Adamu etal	2013	2000-2015	Oromia	Oromia	Fitche	cross-sectional	378	>300	234	61.9	2.49782					56.6	2.54922	43.4	2.54922	70.7	2.34098	50.7	2.57147			11	5.7	1.19247	16	4.2	1.03172	15	3.97	1.00428	10	2.65	0.826124	6	1.58	0.641393	32	8.47	1.43211	6	1.59	0.643387	10	2.64
12	Zeynudin etal	2013	2000-2015	Oromia	Oromia	Jimma	cross-sectional	91	<300	36	39.56	5.12589	56.04	5.20304	43.96	5.20304	99.9	0.331331					39.56	5.12589			13	21.67	4.3189	9	15	3.74313	8	13.33	3.56311				6	10	3.14485	8	13.33	3.56311	6	13.33	3.56311	6	10.33
13	T.Mariam	2008	2000-2015	Oromia	Oromia	Jimma	cross-sectional	109	<300	71	65.12	4.56491	64.4	4.58622	35.6	4.58622											23	21.1	3.90811	21	19.26	3.77711	11	10.1	2.88621				2	1.83	1.28381	8	7.34	2.49793	2	1.84	1.28725	7	6.4
14	Kindie etal	2016	2016-2020	Oromia	Oromia	Jimma	cross-sectional	120	<300	54	45	4.54148	39.2	4.45661	60.8	4.45661	99.9	0.288531					45	4.54148			14	11.7	2.93415	11	9.2	2.63843	5	4.2	1.83112	2	1.7	1.18008										9	7.5
15	Gebretsadik	2018	2016-2020	Amhara	Amhara	Kombolcha	cross-sectional	223	<300	31	13.9	2.31663	31.4	3.10795	68.6	3.10795	99.9	0.211656					13.9	2.31663			3	1.4	0.786774	16	7.2	1.73096	3	1.4	0.786774	2	0.9	0.63242	1	0.5	0.472328	3	1.4	0.786774	1	0.5	0.472328	1	0.5
16	Awol etal	2003	2000-2015	Oromia	Oromia	Jimma	cross-sectional	192	<300	86	44.8	3.58887
17	Mahmud etal	2014	2000-2015	Tigray	Tigray and Harar	Adigrat	cross-sectional	372	>300	208	56	2.57365	39.2	2.53118	60.8	2.53118									34	2.45607	6	0.8	0.46188	147	40	2.54	47	13	1.74365	30	8	1.40659										1	0.2
18	Gebrewahid etal	2019	2016-2020	Tigray	Tigray and Harar	Axum	cross-sectional	242	<300	64	26.4	2.83357	39.3	3.13966	60.7	3.13966									38	3.12018				45	18.6	2.50127	5	2.06	0.913074							4	1.65	0.818882	1	0.41	0.410764	4	1.65
19	Gebrecherkos etal	2019	2016-2020	Amhara	Amhara	Gonder	cross-sectional	150	<300	68	45.3	4.06441	40	4	60	4	68	3.80876	32	3.80876	25.3	3.54956	20	3.26599			6	4	1.6	31	20.67	3.30631	6	4	1.6				2	1.3	0.924878	8	5.33	1.8341				5	3.33
20	Alemayehu et al	2020	2016-2020	Amhara	Amhara	Dbre Tabour	cross-sectional	383	>300	97	25.3	2.22137	41	2.51315	59	2.51315	99.9	0.161504					25.3	2.22137	37.1	2.46838	23	23.7	2.17289	3	3.1	0.885612	8	8.3	1.40969	12	12.4	1.68408							6	6.2	1.23225	15	15.5
21	Gietaneh et al	2019	2016-2020	Amhara	Amhara	Debre Markos	cross-sectional	380	>300	92	24.2	2.1971	44.7	2.5505	55.3	2.5505	83.7	1.89481	16.3	1.89481	41.9	2.53106	20.1	2.05579			3	0.8	0.456992	43	11.3	1.62409	34	8.9	1.4607													9	2.4
22	Getachew et al	2019	2016-2020	Oromia	Oromia	Assella	cross-sectional	163	<300	30	18.4	3.03501	38	3.80184	62	3.80184	90.2	2.32875	9.8	2.32875					38.2	3.80568
[truncated: 28 more columns]
